# Supplementary material for: Citrus Genotype Modulates Rhizosphere Microbiome Structure and Function Under Drought Stress
Source: Plants (Basel). 2025 Dec 26;15(1):77. doi: 10.3390/plants15010077 (PMC12787438; doi:10.3390/plants15010077)
Supplement: Supplementary file 1 [file plants-15-00077-s001.zip]

Archive with 1 entries (1 files):
- plants-3976096-supplementary.pdf
